# Supplementary material for: Inflammatory conversion of quiescent osteoblasts by metastatic breast cancer cells through pERK1/2 aggravates cancer-induced bone destruction
Source: Bone Res. 2021 Sep 29;9:43. doi: 10.1038/s41413-021-00158-w (PMC8481290; doi:10.1038/s41413-021-00158-w)
Supplement: Supplementary file 3 — Suuplementary table 5 [file 41413_2021_158_MOESM3_ESM.xlsx]

## Sheet: Sheet1
Human		Mouse
Primer Name	Sequence (5' to 3')	Primer Name	Sequence (5' to 3')
hACKR1-F624	GCAGGCCACACACACTGTAG	mACKR1-F678	CAAGGGGCTGAAGATAGCAC
hACKR1-R824	AACAGCAACAGCTTGGACCT	mACKR1-R867	GGCTTCTGTCACATTCAGCA
hACKR2-F344	TCTTGTGCAAGATGGTGAGC	mACKR2-F177	CTCCGTAGTTGTGGCGATTT
hACKR2-R541	CCATATCAGGGATGGAGACG	mACKR2-F630	CTTCCAGCTGAACCTTCTGG
hACKR3-F277	GTTGTCCTCACCATCCCAGT	mACKR2-R324	GCCTAGAATCCATCCGTGAA
hACKR3-R416	CTCATGCACGTGAGGAAGAA	mACKR2-R823	GCAACGAGTGCAGAAACAAG
hACKR4-F153	TTTCGTCATTGGACTTGCAG	mACKR3-F633	CATGGAGCTGGTCTCTGTCA
hACKR4-R302	GCATTAACAGCCCAAAAAGG	mACKR3-R796	GCCAACATACCAGGAAGACC
hADIPOQ-F47	ATGACCAGGAAACCACGACT	mADIPOQ-F9	GTTGCAAGCTCTCCTGTTCC
hADIPOQ-R244	CACCGATGTCTCCCTTAGGA	mADIPOQ-R202	TCTCTCCAGGAGTGCCATCT
hAMH-F576	CACCCGCTACCTGGTGTTAG	mAMH-F544	CAGAACCTCTGCCCTACTCG
hAMH-R738	GGTCATCCGTGTGAAGCAG	mAMH-R710	CGGGAATCAGAGCCAAATAG
hBDNF-F164	GCTTGACATCATTGGCTGAC	mBDNF-F79	GCGCCCATGAAAGAAGTAAA
hBDNF-R320	AGAAGAGGAGGCTCCAAAGG	mBDNF-R234	TTCGATGACGTGCTCAAAAG
hBMP10-F546	CATGCTGGTCTTGGTGTCTG	mBMP10-F1047	CCGGGGTGTGTGTAACTACC
hBMP10-R747	ATGCTTATTCTGGGCACTGG	mBMP10-R1248	AGACACAGCCATCCCTTCAT
hBMP1-F702	TTCCATCGTTCGTGAGAACA	mBMP1-F828	CTATGCCCGGAACACATTCT
hBMP1-R885	CACCCCGTTCACCTCATACT	mBMP1-R1004	GTGCTGTCTTGGAGGGTCTC
hBMP2-F413	CTATCCCCACGGAGGAGTTT	mBMP2-F619	GCTCCACAAACGAGAAAAGC
hBMP2-R590	ACCAACCTGGTGTCCAAAAG	mBMP2-R996	AGCAAGGGGAAAAGGACACT
hBMP3-F1137	TGCAGATATTGGCTGGAGTG	mBMP3-F500	TCCTCAAATCCAACCAAAGC
hBMP3-R1317	TGGTACACAGCAAGGCTCAG	mBMP3-R682	TCCTCTTGGGTAGCTCGTGT
hBMP4-F296	TCCACAGCACTGGTCTTGAG	mBMP4-F716	TGACTCACCTCCACCAGACA
hBMP4-R443	GGGATGCTGCTGAGGTTAAA	mBMP4-R888	ATGCTTGGGACTACGTTTGG
hBMP5-F255	CAATGCCATGACCAATGAAG	mBMP5-F1193	ACCATGCCATAGTCCAGACC
hBMP5-R425	AGAGGAGGACTCTGGGTGGT	mBMP5-R1359	GCAGCCACACGAACGTACTA
hBMP6-F1300	AAGGGCTATGCTGCCAATTA	mBMP6-F534	CTCCTTGAACCGCAAGAGTC
hBMP6-R1465	GAACCGAGATGGCATTTAGC	mBMP6-R683	TGTGGGGAGAACTCCTTGTC
hBMP7-F416	TCGTGGAACATGACAAGGAA	mBMP7-F726	GGGCTTACAGCTCTCTGTGG
hBMP7-R578	CTGATCCGGAACGTCTCATT	mBMP7-R873	CCGGATACTACGGAGATGGA
hBMP8B-F853	CTCCCAGGGATCTTTGATGA	mBMP8B-F1037	CTATGCAGGCCCTGGTACAT
hBMP8B-R1003	AGCACTCCCCCTCACAGTAA	mBMP8B-R1186	AGGCCTGGACTACCATGTTG
hC5AR1-F840	GCTGGACTCCCTGTGTGTCT	mC5AR1-F499	CTCACCATTCCATCCTTCGT
hC5AR1-R991	CCCTAACCACGGACTCTTCA	mC5AR1-R653	GTGAGCAGAGGCAACACAAA
hC5-F1087	CTGAAGCCTGGGATTCCATA	mC5-F681	TGTCTTGCCACGATTCTCTG
hC5-R1287	CGTCACTCCAGATGGGAGAT	mC5-R877	GTGTGGCTTTGTGCATCATC
hCCL1-F72	GAGCATGCAGGTACCCTTCT	mCCL1-F74	GCATGCTTACGGTCTCCAAT
hCCL1-R217	AGGCCTCTTTGCCTCTCTTC	mCCL1-R232	TAGTTGAGGCGCAGCTTTCT
hCCL2-F89	TCAGCCAGATGCAATCAATG	mCCL2-F129	CCCAATGAGTAGGCTGGAGA
hCCL2-R223	AGATCTCCTTGGCCACAATG	mCCL2-R284	ATTTGGTTCCGATCCAGGTT
hCCL3-F53	GCAACCAGTTCTCTGCATCA	mCCL3-F98	CCTGCTGCTTCTCCTACAGC
hCCL3-R207	GCTTCGCTTGGTTAGGAAGA	mCCL3-R247	CTTGGACCCAGGTCTCTTTG
hCCL4-F10	TGCGTGACTGTCCTGTCTCT	mCCL4-F89	CTCCCACTTCCTGCTGTTTC
hCCL4-R146	ACCACAAAGTTGCGAGGAAG	mCCL4-R237	CTCACTGGGGTTAGCACAGA
hCCL5-F24	CGCTGTCATCCTCATTGCTA	mCCL5-F20	CCCTCACCATCATCCTCACT
hCCL5-R173	GAGCACTTGCCACTGGTGTA	mCCL5-R171	GCACTTGCTGCTGGTGTAGA
hCCL7-F1	ATGAAAGCCTCTGCAGCACT	mCCL7-F85	AATGCATCCACATGCTGCTA
hCCL7-R150	GCTCTCCAGCCTCTGCTTAG	mCCL7-R254	ATAGCCTCCTCGACCCACTT
hCCL8-F84	TTCCATTCCAATCACCTGCT	mCCL8-F50	TCAGCCCAGAGAAGCTGACT
hCCL8-R232	GGTCAGCACAGACCTCCTTG	mCCL8-R196	TCTGGAAAACCACAGCTTCC
hCCL11-F75	AGCTTCTGTCCCAACCACCT	mCCL11-F36	CACGGTCACTTCCTTCACCT
hCCL11-R214	TATCCTTGGCCAGTTTGGTC	mCCL11-R187	CTATGGCTTTCAGGGTGCAT
hCCL13-F86	CTTACCACCCCTCAGAGTGC
hCCL13-F87	CGTCCCATCTACTTGCTGCT
hCCL13-R233	GGGTTGGTACAGACGGAATG
hCCL13-R240	CTTCTCCTTTGGGTCAGCAC
hCCL15-F141	TCACTTTGCTGCTGACTGCT
hCCL15-R291	ACTGGGTTTGGCACAGACTT
hCCL16-F162	CAGAAAGGCCCTCAACTGTC
hCCL16-R307	TGGACAAGTTCCTGGTAGGC
hCCL17-F47	CTTCTCTGCAGCACATCCAC	mCCL17-F65	TGCTTCTGGGGACTTTTCTG
hCCL17-R209	CTGCCCTGCACAGTTACAAA	mCCL17-R211	CATCCCTGGAACACTCCACT
hCCL18-F83	AGCTCTGCTGCCTCGTCTAT
hCCL18-R232	CCCACTTCTTATTGGGGTCA
hCCL19-F95	CTGTGACCCAGAAACCCATC	mCCL19-F141	GAAAGCCTTCCGCTACCTTC
hCCL19-R252	CTGGATGATGCGTTCTACCC	mCCL19-R304	TGCTGTTGCCTTTGTTCTTG
hCCL20-F79	GCAAGCAACTTTGACTGCTG	mCCL20-F249	CACCCAGTTCTGCTTTGGAT
hCCL20-R228	ATTTGCGCACACAGACAACT	mCCL20-F93	CGACTGTTGCCTCTCGTACA
hCCL21-F30	TATCCTGGTTCTGGCCTTTG	mCCL21-F222	ATGTGCAAACCCTGAGGAAG
hCCL21-R170	CAGCCTAAGCTTGGTTCCTG	mCCL21-F399	TCCTCTTGAGGGCTGTGTCT
hCCL22-F16	ACTGCACTCCTGGTTGTCCT	mCCL22-F40	CTTCTTGCTGTGGCAATTCA
hCCL22-R180	GCAGGAGTCTGAGGTCCAGT	mCCL22-R219	TCGGTTCTTGACGGTTATCA
hCCL23-F202	AGTGCTGACTGCTGCATCTC
hCCL23-R382	GCTTCAGCATTCTCATGCAA
hCCL24-F75	CTCTGTGGTCATCCCCTCTC	mCCL24-F77	CTGTGACCATCCCCTCATCT
hCCL24-R254	TACCTCTGGACCCACTCCTG	mCCL24-R258	TATGTGCCTCTGAACCCACA
hCCL25-F212	ACAGGAAGGTGTGTGGGAAC	mCCL25-F173	GCAACCTACGTGCTGTGAGA
hCCL25-R409	TACTGCTGCTGATGGGATTG	mCCL25-R359	GGGTTCTCCACCTTGGACTT
hCCL26-F42	CCTCCTGAGTCTCCACCTTG	mCCL26-F23	TTGTTCTCCTGGCCATCTTC
hCCL26-R176	TGGGAGCAGCTGTTACTGGT	mCCL26-R176	TCACTGGTGCAGCTCTTGTC
hCCL27-F55	CCAGACCCTACAGCAGCATT
hCCL27-R201	GAAAGCCTGGAGGTGACAGT
hCCL28-F160	GCTGATGGGGATTGTGACTT	mCCL28-F226	CCGCACAATCGTACTTTGAA
hCCL28-R324	CCTGTGGCAAACATTTCCTT	mCCL28-R375	CCTGTGTGTTCCACGTGTTC
hCCR1-F571	AGCCTGAAGCAGTGGAAGAG	mCCR1-F521	CCCAATGGGAATTCACTCAC
hCCR1-R771	CAGATTGTAGGGGGTCCAGA	mCCR1-R720	CAAACGGACAGCTTTGGATT
hCCR2-F681	AAGGTTCAGGGAGCAGAGGT	mCCR2-F539	TGGCTGTGTTTGCCTCTCTA
hCCR2-F806	AGGAATTCTTCGGCCTGAGT	mCCR2-F680	TGAGGAGAAGGCAGAGCTTC
hCCR2-R1004	GGACCTCCACACACTGGTTT	mCCR2-R738	CCTACAGCGAAACAGGGTGT
hCCR2-R818	TTGCAGTCACTCAGGGAGAA	mCCR2-R828	CTCATCCTGCAGGGACAAGT
hCCR3-F445	TTTGGTGTCATCACCAGCAT	mCCR3-F295	CTGTGGAATGAGTGGGGTTT
hCCR3-R638	AGCAGAGGGAGAACGAGACA	mCCR3-R493	CAAGGCCCCAGGTAATGATA
hCCR4-F874	CTGGCTTTTGTTCACTGCTG	mCCR4-F778	GTGGTGCTTTTCCTGGAGAC
hCCR4-R1040	TAAGATGAGCTGGGGGTGTC	mCCR4-R949	GGGTGATGTACTTGCGGAAT
hCCR5-F409	TTAAAAGCCAGGACGGTCAC	mCCR5-F875	GCTGCCTAAACCCTGTCATC
hCCR5-R612	GACCAGCCCCAAGATGACTA	mCCR5-R1042	GTTCTCCTGTGGATCGGGTA
hCCR6-F929	GCCTGAACCCTGTGCTCTAC	mCCR6-F270	CCTACCGTTCTGGGCAGTTA
hCCR6-R1095	ATCTGCGGTCTCACTGGTCT	mCCR6-R438	GAAAGATTTGGTTGCCTGGA
hCCR7-F230	GGCTGGTCGTGTTGACCTAT	mCCR7-F226	AACGGGCTGGTGATACTGAC
hCCR7-R432	CATGCCACTGAAGAAGCTCA	mCCR7-R430	TCCCGCTGAAGAAGCTTAAC
hCCR8-F163	CTGGTCATCCTGGTCCTTGT	mCCR8-F529	GGCATGCTACAATGTTTCCA
hCCR8-R361	TGCTGCTGTAGAAGCCAATG	mCCR8-R725	ACTACGGTGAGCACCAGCTT
hCCR9-F912	CATCGCCTTCTTCCACAGTT	mCCR9-F655	GTCACCTTGGGGTTTTTCCT
hCCR9-R1104	GGAGAGTGCTCCTGAGGTTG	mCCR9-R853	ACATGGCATAAGCGTCAACA
hCCR10-F341	GCACCATCTCTGGCCTCTAC	mCCR10-F342	TGCCATCTCAGGCCTCTACT
hCCR10-R492	GATGACGGAGACCAAGTGTG	mCCR10-R539	CTGAAAAGGAGCGCAGGTAG
hCD40LG-F618	CAGAGCTGCAAATACCCACA	mCD40LG-F611	TACTCAAGGCGGCAAATACC
hCD40LG-R774	TAAGCCAAAGGACGTGAAGC	mCD40LG-R759	TGAGAAGCCAACTCTGTGGA
hCD70-F314	TGGTACACATCCAGGTGACG	mCD70-F336	GACACTGGCCAACTGCTCTT
hCD70-R463	AGGCAATGGTACAACCTTGG	mCD70-R485	TATGTCAGGCGCTGTAATGC
hCECR1-F184	AGGCTCATGACGCTCAAAAT	gmCECR1-F997	GGCCACTCCCTGTTTGACTA
hCECR1-R383	ACATTCCTCACCAGCCAGTC	gmCECR1-R1203	CTGGGAGAAAGCTCTGATGG
hCKLF-F49	GTGAAAGGCCACGTGAAGAT	mCKLF-F137	TCGTCATCACTGGGTTTGAA
hCKLF-R236	AGCAAAGGCCAAAATAACCA	mCKLF-R335	ACCCCTCCAAGGATTGTCTT
hCLC-F73	CGACCACTTGCCTGTTTCTT
hCLC-R270	TTCAAATTCTTGGCCATCCT
hCMKLR1-F570	CAACAACTTCAGCCTGTCCA	mCMKLR1-F55	GGCTTTGGCTACTTTGTGGA
hCMKLR1-R717	GCAAGCTGTGATGATGAGGA	mCMKLR1-R200	ATCTTGAAGGTGGCGATGAC
hCMTM1-F195	GCTAACCCTTCACCACTTGC	mCMTM1-F101	CTTCGGATTCACAGGCGTAT
hCMTM1-R376	CGATGCAACACACGATTACC	mCMTM1-R297	TGTTCCGGGTACTGAAGGTC
hCMTM2-F451	TTCAACGACCTGATTGCTTG	mCMTM2-F296	CCTTCGTCTTCTGGCCTATG
hCMTM2-R652	CTGGAGGAGGAACCAGCATA	mCMTM2-R492	AAGGCCTCTGAAGTGTTGGA
hCMTM3-F223	TTCCTGCTGGCCTTGTACTT	mCMTM3-F167	TCATCTGCTACGTGGTGTCC
hCMTM3-R431	GCAAACACGATGGTAGCAAA	mCMTM3-R372	GTATTTGGCGACAGCAGTGA
hCMTM4-F510	GGCAGTGCAGAAATGGAGAG	mCMTM4-F295	GGGGTCCTGCTGATTCTCTT
hCMTM4-R676	GCAGGTTTGTGGGTGATTTT	mCMTM4-R447	CGCTCCGGTTTTATGGTTTA
hCNTF-F124	CAGGGCCTGAACAAGAACAT	mCNTF-F146	GCCTTGACTCAGTGGATGGT
hCNTF-R309	ACCTTCGGTTGGGGTAAAAT	mCNTF-R326	ATTGCCTGATGGAAGTCACC
hCSF2-F144	CACTGCTGCTGAGATGAATGA	mCSF2-F224	TATTCGAGCAGGGTCTACGG
hCSF2-R348	CTGGGTTGCACAGGAAGTTT	mCSF2-R426	TCATTTTTGGCCTGGTTTTT
hCSF3-F68	CACTCTGGACAGTGCAGGAA	mCSF3-F344	ACAGTGGGCTCTGCCTCTAC
hCSF3-R260	AGAGAGTGTCCGAGCAGCAC	mCSF3-R543	CTGGAAGGCAGAAGTGAAGG
hCSPG5-F694	CCAGGAACCTCAGAGAACCA	mCSPG5-F603	GACCCAACCAGCCTCAGATA
hCSPG5-R843	TTCCTCCTCCTCTTCATCCA	mCSPG5-R742	AAGGGGTCTCTCCTTCGGTA
hCX3CL1-F862	GTGGTCCCTGTCTCCTCAGA	mCX3CL1-F481	GCAGTGACCGGATCATCTCT
hCX3CL1-R1060	AGAAGAGGAGGCCAAGGAAG	mCX3CL1-R681	CTGAGGAGATGGGGCTGTAG
hCX3CR1-F88	GCCTTCACCATGGATCAGTT	mCX3CR1-F445	ACCATTAGTCTGGGCGTCTG
hCX3CR1-R291	GACACTCTTGGGCTTCTTGC	mCX3CR1-R645	GATGCGGAAGTAGCAAAAGC
hCXCL1-F149	AGGGAATTCACCCCAAGAAC	mCXCL1-F118	GCTGGGATTCACCTCAAGAA
hCXCL1-R280	TAACTATGGGGGATGCAGGA	mCXCL1-R286	TGGGGACACCTTTTAGCATC
hCXCL2-F147	GCAGGGAATTCACCTCAAGA	mCXCL2-F94	AGTGAACTGCGCTGTCAATG
hCXCL2-R319	TGGATTTGCCATTTTTCAGC	mCXCL2-R299	TTAGCCTTGCCTTTGTTCAG
hCXCL3-F147	GCAGGGAATTCACCTCAAGA	mCXCL3-F151	ATCCAGAGCTTGACGGTGAC
hCXCL3-R318	GGTGCTCCCCTTGTTCAGTA	mCXCL3-R298	GGGAGGGGCTCTTCAGTAAC
hCXCL5-F195	TCTGCAAGTGTTCGCCATAG	mCXCL5-F149	AGCTGCGTTGTGTTTGCTTA
hCXCL5-R335	TTGTTTCCACCGTCCAAAAT	mCXCL5-R294	TGGATCCAGACAGACCTCCT
hCXCL6-F115	CCTGTCTCTGCTGTGCTGAC	mCXCL9-F163	CCCAATTGCAACAAAACTGA
hCXCL6-R270	AACTTGCTTCCCGTTCTTCA	mCXCL9-R308	TTTTTCCCCCTCTTTTGCTT
hCXCL9-F41	TGCTGGTTCTGATTGGAGTG
hCXCL9-R185	TCAATTTTCTCGCAGGAAGG
hCXCL10-F14	CCATTCTGATTTGCTGCCTTA	mCXCL10-F9	AAGTGCTGCCGTCATTTTCT
hCXCL10-R170	CAAAATTGGCTTGCAGGAAT	mCXCL10-R161	CTCGCAGGGATGATTTCAAG
hCXCL11-F103	CCTGGGGTAAAAGCAGTGAA	mCXCL11-F51	AGCTGCTCAAGGCTTCCTTA
hCXCL11-R253	TAAGCCTTGCTTGCTTCGAT	mCXCL11-R179	ACTTTGTCGCAGCCGTTACT
hCXCL12-F97	CGATTCTTCGAAAGCCATGT	mCXCL12-F98	GGTTCTTCGAGAGCCACATC
hCXCL12-R234	CCACTTTAGCTTCGGGTCAA	mCXCL12-R228	TAATTTCGGGTCAATGCACA
hCXCL13-F59	TCCAAGGTGTTCTGGAGGTC	mCXCL13-F66	TCTGGAAGCCCATTACACAA
hCXCL13-R239	TGAGGGTCCACACACACAAT	mCXCL13-R240	GGCACGAGGATTCACACATA
hCXCL14-F101	GGTCCAAATGCAAGTGCTC	mCXCL14-F72	GTGTAAGTGTTCCCGGAAGG
hCXCL14-R303	GGCGTTGTACCACTTGATGA	mCXCL14-R271	TCCAGGCATTGTACCACTTG
hCXCL16-F368	ATGCTTACTCGGGGATTGTG	mCXCL16-F399	CCCTGCACATAGTCAGAGCA
hCXCL16-R569	GTGGTTTCATTGGGACGAGT	mCXCL16-R595	GTGTGCTAGCTCCAGCTCCT
hCXCR1-F799	CTCATGAGGACCCAGGTGAT	mCXCR1-F820	GGAGCCCACTTGATTGAAGA
hCXCR1-R995	GCCAAGAACTCCTTGCTGAC	mCXCR1-R1016	CGGTGTGTCAAAACCTCCTT
hCXCR2-F238	CGCTCCGTCACTGATGTCTA	mCXCR2-F754	ATCTTCGCTGTCGTCCTTGT
hCXCR2-R438	CAGGTAACGGTCCACACTGA	mCXCR2-R907	AGCCAAGAATCTCCGTAGCA
hCXCR3-F829	GTGGACATCCTCATGGACCT	mCXCR3-F29	TGCTAGATGCCTCGGACTTT
hCXCR3-R977	CGGAACTTGACCCCTACAAA	mCXCR3-R195	CAGCAAGAAGAGGAGGCTGT
hCXCR4-F474	GGTGGTCTATGTTGGCGTCT	mCXCR4-F824	GGGTCATCAAGCAAGGATGT
hCXCR4-R673	TGCAATAGCAGGACAGGATG	mCXCR4-R980	ATGGAGTTGAGTGCATGCTG
hCXCR5-F80	ATAACGACACCTCCCTGGTG	mCXCR5-F193	CTCCTGGGTATGATGGGAAA
hCXCR5-R320	GCAAAGGGCAAGATGAAGAC	mCXCR5-R392	TGCAGAGCGATCACAGTTTT
hCXCR6-F730	CAGATGCCCTTCAACCTCAT	mCXCR6-F681	GCTTCATGCTCGAAACTTCC
hCXCR6-R926	AGGCAACCAATGTCCTTCAC	mCXCR6-R878	TTAAGGCAAGCCCGAAAGTA
hDKK1-F491	CCTTGGATGGGTATTCCAGA	mDKK1-F239	ACTACCAGCCCTACCCTTGC
hDKK1-R690	TCCATGAGAGCCTTTTCTCC	mDKK1-R436	GGTCAGAGGGCATGCATATT
hERAP1-F2613	AGCCCACATGGTAATGGGTA	mERAP1-F1622	GTTCAGAACGCTTCCCAGAG
hERAP1-R2810	TTTTCACTTTGCAGCCACAC	mERAP1-R1827	CAGAGAAGCCCATCCATCAT
hEREG-F119	TCCCAGGAGAGTCCAGTGAT	mEREG-F190	GACATGGACGGCTACTGCTT
hEREG-R316	AGTGTTCACATCGGACACCA	mEREG-R390	TATGCATCCAGCGGTTATGA
hFAM3B-F29	AGGTGGTGTTCGTGGTCTTC	mFAM3B-F308	GGAATGTGGCAAGAGGGATA
hFAM3B-R242	CCGCTGAGTAACCTGTAGGC	mFAM3B-R507	ATCCTTTGCTTGAGCCTTCA
hFASLG-F87	TCTTCCCTGTCCAACCTCTG	mFASL-F96	TCCATCTTGTGGGCCTAGAG
hFASLG-R286	CTACCAAGGCAACCAGAACC	mFASL-R294	TCCTAATCCCATTCCAACCA
hFGF1-F305	AAAGGCTGGAGGAGAACCAT	mFGF1-F74	AGCCCAAACTGCTCTACTGC
hFGF1-R451	GCAGGGGGAGAAACAAGATT	mFGF1-R230	CCGGTCTCCGTACCCTTTAT
hFGF2-F488	AGCGGCTGTACTGCAAAAAC	mFGF2-F233	CCAACCGGTACCTTGCTATG
hFGF2-R651	AGCCAGGTAACGGTTAGCAC	mFGF2-R435	TATGGCCTTCTGTCCAGGTC
hFGF5-F7	TTGTCCTTCCTCCTCCTCCT	mFGF5-F25	ATCTTCTGCAGCCACCTGAT
hFGF5-R157	CGCTACTGCTGCTCTGTCTG	mFGF5-R171	GGCAGAAGACGAAGAAAACG
hFGF6-F219	CTGGGAAAGTGGCTATTTGG	mFGF6-F367	GTAGAACGGGGTGTGGTGAG
hFGF6-R412	AGAGGGCACTTCTCACTCCA	mFGF6-R566	ACCCGTCCATATTTGCTCAG
hFGF7-F108	TCCAGAGCAAATGGCTACAA	mFGF7-F216	CACCCAGTGGTACCTGAGGA
hFGF7-R321	AATTCCAACTGCCACTGTCC	mFGF7-R413	TTGCAATCCTCATTGCATTC
hFGF9-F354	GAATGAGAAGGGGGAGCTGT	mFGF9-F84	CAGTCCGGTGTTGCTAAGTG
hFGF9-R518	CTCGGGGTCCCATCTTTATT	mFGF9-R252	TCCCTGGATAGTACCGTTGG
hFGF11-F396	GCTCTACAGTTCGCCGCAT	mFGF11-F382	AACGCTGAGGGGCTATTGTA
hFGF11-R635	TGGAGAGAAGGCTCCTGGTA	mFGF11-R578	GCTGCCTTGGTCTTCTTGAC
hFGF13-F492	GTCAGGCCGAGGGTGGTAT	mFGF13-F477	CTACCGTCAGCAGCAATCC
hFGF13-R638	GTGAGATCGTGCAGTGATGG	mFGF13-R690	AGAGACGCTTCTGCTCTTGG
hFGF14-F387	TATAGCCATGAATGGAGAAG	mFGF14-F324	GTTCAACCTCATCCCAGTGG
hFGF14-R535	CCAAAAACCAGGCTCTACCA	mFGF14-R510	CTGTTGCCTGTACAGCATGG
hFGF17-F22	CCCAACCTCACTCTGTGCTT	mFGF17-F31	ACCCTGTGCTTGCAGCTATT
hFGF17-R171	GAGTTGGTACTCGCGGATCT	mFGF17-R181	TCCGGCTGTAGAGCTGGTAT
hFGF19-F228	GCACAGTTTGCTGGAGATCA	mFGF19-F385	TTCAGGGAGGAAATGGACTG
hFGF19-R377	ATCTCCTCCTCGAAAGCACA	mFGF19-R534	AAAGAAGGAGCGGTGAAACA
hFGF22-F249	CGTGGTCATCAAAGCAGTGT	mFGF22-F196	GAGATCCGTTCTGTCCGTGT
hFGF22-R381	GTAGGTGTTGTGGCCGTTCT	mFGF22-R347	TTGTAGCCGTTCTCCTCGAT
hFGF23-F154	CACCTGCAGATCCACAAGAA	mFGF23-F2	TGCTAGGGACCTGCCTTAGA
hFGF23-R303	GTTGCCTCTGAAATCCATGC	mFGF23-R155	TGATAGCTGGTCCTGGCTGT
hFIGF-F462	GAACACCAGCACCTCGTACA	mFIGF-F242	GTATGGACTCACGCTCAGCA
hFIGF-R660	TTTCTTGGAATGGGAACAGC	mFIGF-R445	CTCCACACCGGAAGACATTT
hFPR1-F641	TGTCCATCGTTGCTGTCAGT	mFPR1-F536	GACTTGGACCAGGGAAAACA
hFPR1-R790	CTATAAGGGCCACCACCTGA	mFPR1-R685	CAACAATGGACATGGGAGTG
hGDF10-F229	GTCCACATGCACAGGCTCTA	mGDF10-F722	TTGTCTACGCCAATGACCTG
hGDF10-R405	GAAGTGGAAAGTGGCCGTAA	mGDF10-R891	ATTGTCTTGCAGGGGTTTTG
hGDF11-F339	CCTGGACCTACACGACTTCC	mGDF11-F331	ATCCTGGATCTGCACGACTT
hGDF11-R537	CTGGGCCTTCAGTACCTTTG	mGDF11-R528	GGCCTTCAGTACCTTGGTGA
hGDF2-F535	ACAGATGCCTGGGATAGTGC	mGDF2-F39	GTTCCTGCTGGTCTGTGTCA
hGDF2-R731	ACACTGATGTCCAGCGTGTC	mGDF2-R239	GTTTTGTCCTGGGAGGGAAT
hGDF5-F1089	CCAGGACGATAAGACCGTGT	mGDF5-F373	GGCAAAGCATCTTCAAAAGC
hGDF5-R1287	GCAGTGGAAAGCCTCGTACT	mGDF5-R565	CCAACTTCACGCTGCTGTTA
hGDF9-F669	AGTGGCCTCCAACAAGAGAA	mGDF9-F1052	AGCTCAAATGGGACAACTGG
hGDF9-R867	CTGGGAAGGCCTCCTTTTAT	mGDF9-R1248	CACACTCAGGGGGCTGTACT
hGDNF-F293	AACAAATGGCAGTGCTTCCT	mGDNF-F346	CCTCGAAGAGAGAGGAATCG
hGDNF-R493	AGCCGCTGCAGTACCTAAAA	mGDNF-R534	ACAGGAACCGCTGCAATATC
hGPI-F148	CAGAAGCTGCAGCAATGGTA	mGPI-F422	GGAAAGGGTACACTGGCAAA
hGPI-R300	CGTCACCAGGTTCTTGGAGT	mGPI-R575	ATGTGGGTCCCATCAATGTT
hGPR17-F160	GAGACGCCACTGGAGAACAT	mGPR17-F590	TGGCTGTGGCTTTTACCTTC
hGPR17-R301	GATGCATCAGGAACACGTTG	mGPR17-R739	AAATCAGGAAGATGGCCAGA
hHBEGF-F305	GGAAGAAGAGGGACCCATGT	mHBEGF-F125	CTCCCACTGGATCCACAAAC
hHBEGF-R518	ACAGATGACAGCACCACAGC	mHBEGF-R328	TGAGGCATGGGTCTCTCTTC
hHIF1A-F63	GTCTCGAGATGCAGCCAGAT	mHIF1A-F1835	GGTTCCAGCAGACCCAGTTA
hHIF1A-R211	TCCTCACACGCAAATAGCTG	mHIF1A-R2003	GCCTTAGCAGTGGTCGTTTC
hIFNA1-F200	ATGGCAACCAGTTCCAGAAG	mIFNA1-F47	ACTGGCCAACCTGCTCTCTA
hIFNA1-R398	GGAGTTTCTCCCACCCTCTC	mIFNA1-R246	CTCACTCAGGACAGGGATGG
hIFNA2-F37	GTGCTCAGCTGCAAGTCAAG	mIFNA2-F115	AAGGTCCTGGCACAGATGAG
hIFNA2-R231	AGGGATGGTTTCAGCCTTTT	mIFNA2-R313	GGAGGGTTGTATTCCAAGCA
hIFNA4-F194	AGTTTGATGGCCACCAGTTC	mIFNA4-F322	TCATTCTGCAATGACCTCCA
hIFNA4-R396	AGTCTCTTCCACCCCAACCT	mIFNA4-R520	AGGAAGAGAGGGCTCTCCAG
hIFNA5-F192	GGAGTTTGATGGCAACCAGT	mIFNA5-F153	CTGCCTGAAGGACAGAAAGG
hIFNA5-R392	TCTTCCACTCCAACCTCCTG	mIFNA5-R353	TCATTGAGCTGCTGATGGAC
hIFNB1-F131	AATTGAATGGGAGGCTTGAA	mIFNB1-F84	GCTCCAAGAAAGGACGAACA
hIFNB1-R330	AGCCAGGAGGTTCTCAACAA	mIFNB1-R285	CCCAGTGCTGGAGAAATTGT
hIFNG-F255	TGACCAGAGCATCCAAAAGA	mIFNG-F67	CACGGCACAGTCATTGAAAG
hIFNG-R458	TTTCGCTTCCCTGTTTTAGC	mIFNG-R264	GCTGATGGCCTGATTGTCTT
hIGF1-F93	TCTCTTCTACCTGGCGCTGT	mIGF1-F200	GACCGAGGGGCTTTTACTTC
hIGF1-R290	AAGCAGCACTCATCCACGAT	mIGF1-R400	TCTGAGTCTTGGGCATGTCA
hIGF2-F198	CGTTGAGGAGTGCTGTTTCC	mIGF2-F69	TCTCATCTCTTTGGCCTTCG
hIGF2-R366	GGACTGCTTCCAGGTGTCAT	mIGF2-R248	AAGCAGCACTCTTCCACGAT
hIL1A-F409	AATGACGCCCTCAATCAAAG	mIL1A-F205	GAGAGCCGGGTGACAGTATC
hIL1A-R611	AGCAGCACTGGTTGGTCTTC	mIL1A-R406	ACTTCTGCCTGACGAGCTTC
hIL1B-F528	GGGCCTCAAGGAAAAGAATC	mIL1B-F600	GAGTGTGGATCCCAAGCAAT
hIL1B-R732	TTCTGCTTGAGAGGTGCTGA	mIL1B-R800	ACGGATTCCATGGTGAAGTC
hIL1RN-F86	GACCCTCTGGGAGAAAATCC	mIL1RN-F234	TTGTGCCAAGTCTGGAGATG
hIL1RN-R265	GGATTCCCAAGAACAGAGCA	mIL1RN-R421	CAGGACGGTCAGCCTCTAGT
hIL2-F11	TGCAACTCCTGTCTTGCATT	mIL2-F16	CTCGCATCCTGTGTCACATT
hIL2-R209	GCCTTCTTGGGCATGTAAAA	mIL2-R218	ATCCTGGGGAGTTTCAGGTT
hIL3-F135	CTTAAAGCAGCCACCTTTGC	mIL3-F319	CTGCCTACATCTGCGAATGA
hIL3-R283	TCTCAATTGCTGATGCGTTC	mIL3-R479	TTAGGAGAGACGGAGCCAGA
hIL4-F174	TGCCTCCAAGAACACAACTG	mIL4-F8	TCAACCCCCAGCTAGTTGTC
hIL4-R387	GTTGGCTTCCTTCACAGGAC	mIL4-R202	CGAGCTCACTCTCTGTGGTG
hIL5-F94	GAGACCTTGGCACTGCTTTC	mIL5-F175	CACCAGCTATGCATTGGAGA
hIL5-R250	CAGTACCCCCTTGCACAGTT	mIL5-R325	GTCTCTCCTCGCCACACTTC
hIL6-F273	CCTTCCAAAGATGGCTGAAA	mIL6-F49	CTGATGCTGGTGACAACCAC
hIL6-R425	GCTCTGGCTTGTTCCTCACT	mIL6-R191	TCCACGATTTCCCAGAGAAC
hIL8-F46	TCTGCAGCTCTGTGTGAAGG	mIL8-F235	CCATGGGTGAAGGCTACTGT
hIL8-R198	AATTTCTGTGTTGGCGCAGT	mIL8-R382	TGTTCTCAGGTCTCCCAAATG
hIL9-F183	TGACAACTGCACCAGACCAT	mIL9-F171	CTCCGTCCCAACTGATGATT
hIL9-R338	CATGGCTGTTCACAGGAAAA	hIL9-R320	AAGGACGGACACGTGATGTT
hIL10-F80	AGAACAGCTGCACCCACTTC	mIL10-F69	CAGCCGGGAAGACAATAACT
hIL10-R286	GCATCACCTCCTCCAGGTAA	mIL10-R259	TCATTTCCGATAAGGCTTGG
hIL11-F174	ACAGCTGAGGGACAAATTCC	mIL11-F93	CTCTTCAGACCCTCGAGCAG
hIL11-R318	CCGCAGGTAGGACAGTAGGT	mIL11-R297	TACTCGAAGCCTTGTCAGCA
hIL12A-F459	GATGGCCCTGTGCCTTAGTA	mIL12A-F409	ATGACCCTGTGCCTTGGTAG
hIL12A-R653	TCAAGGGAGGATTTTTGTGG	mIL12A-R605	TCTCCCACAGGAGGTTTCTG
hIL12B-F287	TTCTAAGCCATTCGCTCCTG	mIL12B-F663	CAGCACCAGCTTCTTCATCA
hIL12B-F487	AAGAGCCTCTGCTGCTTTTG	mIL12B-R864	ACACCCCTCCTCTGTCTCCT
hIL13-F17	ATCCTCTCCTGTTGGCACTG	mIL13-F159	CAGCATGGTATGGAGTGTGG
hIL13-R216	CAGGTTGATGCTCCATACCA	mIL13-R339	GTGGGCTACTTCGATTTTGG
hIL14-F1204	TCCAAAAGCAGCGAGGTATT	mIL14-F339	AACCTATGCAGCCAGGAATG
hIL14-R1403	TCCAGCCGTTGGATTTTTAC	mIL14-R513	CTCCTTCCCTAGACCCTTGG
hIL15-F119	GTGCAGGGCTTCCTAAAACA	mIL15-F106	TTGGGCTGTGTCAGTGTAGG
hIL15-R319	TACTTGCATCTCCGGACTCA	mIL15-R286	GCAATTCCAGGAGAAAGCAG
hIL16-F1546	TCTGCAGCCAGTGATGTTTC	mIL16-F3656	CTAAGGAGGCCACTGTCTGC
hIL16-R1720	TTTGTTCTGAGGCTGCTCCT	mIL16-F3834	AGCGAGCTGCAAGATCTCAT
hIL17A-F9	TGGGAAGACCTCATTGGTGT	mIL17A-F187	TCCAGAAGGCCCTCAGACTA
hIL17A-R191	GAGGACCTTTTGGGATTGGT	mIL17A-R372	GACCAGGATCTCTTGCTGGA
hIL17B-F258	CAACTTGCAGCTGTGGATGT	mIL17B-F232	GAGCCAGCCAAGAAGAAATG
hIL17B-R446	ACAGGAACCTGGCTGAACAC	mIL17B-R419	CTCACCATGCTACGGTCCTC
hIL17C-F108	CTACTCGGCTGAGGAACTGC	mIL17C-F210	CCACAGGAGACAGCATGAAG
hIL17C-R302	GTGTCTGCCTCCAACACCTC	mIL17C-R389	CATCCACGACACAAGCATTC
hIL18-F2	TGGCTGCTGAACCAGTAGAA	mIL18-F179	GACAGCCTGTGTTCGAGGAT
hIL18-R196	ATAGAGGCCGATTTCCTTGG	mIL18-R373	TTTCAGGTGGATCCATTTCC
hIL19-F203	TTTCCACAGACATGCACCAT	mIL19-F273	CCATCAGGAGAGAAGCCTTG
hIL19-R386	TTGAACACCCTGTCCACGTA	mIL19-R460	TAAGGGCAGCAGATGAGACC
hIL20-F215	AAGACACAAAGCCTGCGAAT	mIL20-F145	ATTCGGGATAGTGTGCAAGC
hIL20-R392	GTCATGTGGGCATGACAGAG	mIL20-R334	GGCTGCTGATCTTTCTCAGG
hIL21-F16	GGCAACATGGAGAGGATTGT	mIL21-F6	GAGGACCCTTGTCTGTCTGG
hIL21-R236	AAGCAGGAAAAAGCTGACCA	mIL21-R216	AAAACAGGCAAAAGCTGCAT
hIL22-F78	CTTGGTACAGGGAGGAGCAG	mIL22-F150	ATACATCGTCAACCGCACCT
hIL22-R276	CATCAGATAGCAGCGCTCAC	mIL22-R345	CATGTAGGGCTGGAACCTGT
hIL23A-F19	GTAATGCTGCTGTTGCTGCT	mIL23A-F148	CCAGCGGGACATATGAATCT
hIL23A-R221	CCACACTGGATATGGGGAAC	mIL23A-R342	AGGCTCCCCTTTGAAGATGT
hIL24-F73	GCCTCTCAAATGCAGATGGT	mIL24-F38	AGAACCAGCCACCTTCACAC
hIL24-R268	GGGCACTCGTGATGTTATCC	mIL24-R239	AGAACCACCCCTGTCACTTG
hIL25-F222	TAGGGCCAGTGAAGATGGAC	mIL25-F2	TGTACCAGGCTGTTGCATTC
hIL25-R405	GTGGTAGAGCAGCTCCGAGT	mIL25-R143	GAGCTCCACTTCAGCCACTC
hIL27-F264	TGATGTTTCCCTGACCTTCC	mIL27-F172	CAGGGCTATGTCCACAGCTT
hIL27-R410	AGCTGCATCCTCTCCATGTT	mIL27-R322	TGGTAGCGAGGAAGCAGAGT
hINHA-F599	GTCCCCTCTGTACCTGCTCA	mINHA-F14	GGTCTCTGCTGCTCCTTTTG
hINHA-FR798	TGCTACTCTGTGGCAGTTGG	mINHA-R223	CAGAGGTCCTGTGCATGAAA
hINHBA-F765	TCTCCTGGGCAAGAAGAAGA	mINHBA-F640	CGGAAGAGTACCTGGCACAT
hINHBA-R959	ATGTTGACCTTGCCATCACA	mINHBA-R813	CTTCTTCCCATCTCCATCCA
hINHBB-F965	TAGCACCCACCGGCTACTAC	mINHBB-F435	CGAGATCATCAGCTTTGCAG
hINHBB-R1145	ATGGACATGGTGCTCAGCTT	mINHBB-R614	ACCTTGACCCGTACCTTCCT
hJAG1-F1748	CTTCCAACGACACACCTGAA	mJAG1-F1899	CGAGAGCAACCCCTGTAAAA
hJAG1-R1947	GTTGACACCATCGATGCAAG	mJAG1-R2098	TTCCTTTCCAGCCATTTTTG
hJAG2-F1436	TGAACGGGTACCAGTGTGTG	mJAG2-F807	GGGCAAGTTCTGTGACGAGT
hJAG2-R1617	AAGGTCGACATCCACCTCAC	mJAG2-R982	GCTCAGCATTGATGCAGGTA
hLEFTY1-F229	AGGTTCAGCCAGAGCTTCC	mLEFTY1-F231	GTTCAGCCAGAACCTTCGAG
hLEFTY1-R450	CAGCCACTCGACGGTCAC	mLEFTY1-R417	GTGTGGGGACAGCCTCTTT
hLEFTY2-F224	GAAAGAGGTTCAGCCAGAGC	mLEFTY2-F277	GAGACCTCCACTCACCTGCT
hLEFTY2-R496	TGGAGTCGATGAGGGAGGT	mLEFTY2-R462	CTCACGGACTCTCAGCCATT
hLIF-F137	ACCAGATCAGGAGCCAACTG	mLIF-F127	GGCAACCTCATGAACCAGAT
hLIF-R343	AGGTGCCAAGGTACACGACT	mLIF-R329	ACCATCCGATACAGCTCCAC
hLTA-F263	TCCAGGATGGTTTCTCCTTG	mLTA-F98	GACTCTCTGGTGTCCGCTTC
hLTA-R462	CATCTTCTGGGAGCTGAGGA	mLTA-R296	GGGATCAGGAGGGAGTTGTT
hLTB-F224	CAGAGGAGGAGCCAGAAACA	mLTB-F235	CCCTCACCCTCTAGCCTCTC
hLTB-R421	AGCCGACGAGACAGTAGAGG	mLTB-R441	AGTTTCTGGTTCCCCCTTTG
hLTBP4-F4266	CGAGTACGGCCCAGACTTAG	mLTBP4-F4444	GATCTGTATCCACCGCCAGT
hLTBP4-R4465	GAGCCTCAGATTCGCCATAG	mLTBP4-R4642	GGGTGTCTCTGGACCGATAA
hMDK-F12	AGGCTTCCTCCTCCTCACC	mMDK-F17	TCTTCCTTCTCGCCCTTCTT
hMDK-R246	GGCTCCAAACTCCTTCTTCC	mMDK-R237	GGCTCCAAATTCCTTCTTCC
hMSTN-F392	TGGATGGAAAACCCAAATGT	mMSTN-F402	CAAGCCCAAATGTTGCTTTT
hMSTN-R597	GCCTGGGTTCATGTCAAGTT	mMSTN-R599	CCTGGGCTCATGTCAAGTTT
hNDP-F226	GAGCCTTTGGTGTCGTTCAG	mNDP-F224	CCTTGGTGTCCTTCAGCACT
hNDP-R397	AATTGCATTCCTCGCAGTG	mNDP-R393	GGAGCTGCATTCCTCACAGT
hNGF-F285	TGAAGCTGCAGACACTCAGG	mNGF-F586	ATGGGGGAGTTCTCAGTGTG
hNGF-R486	CTCTCCCAACACCATCACCT	mNGF-R790	TCCAGTGTTTGGAGTCGATG
hNODAL-F239	CCTTCCTGAGCCAACAAGAG	mNODAL-F582	CACCAATGTGCTCATGCTCT
hNODAL-R436	AGGTGACCTGGGACAAAGTG	mNODAL-R782	ACCTGGAACTTGACCCTCCT
hNRG1-F387	CGTGGAATCAAACGAGATCA	mNRG1-F1682	TTCATCACAACCCTGCACAT
hNRG1-R586	ACTCCCCTCCATTCACACAG	mNRG1-R1883	GAACTTGGGTTGCTGTCCAT
hNRG2-F1439	CCACAGACCATGTCATCAGG	mNRG2-F1627	GATTCCCAGTCAGGCATCAT
hNRG2-R1640	CATTTGCTGGTACCCACTGA	mNRG2-R1826	GTGGTCAAGGCTGACACGTA
hNRG3-F460	ATTAGCACTCGCCTGACCAC	mNRG3-F1231	GCATCCAGCACAAAGTCTGA
hNRG3-R660	TGCCTGGGTACTTGGAGTTC	mNRG3-R1438	GCAACATCCCACTCCTTTGT
hNRTN-F165	CCAGTACCGTGCACTCCTG	mNRTN-F38	TCTGCAGCTCCCTGCTATCT
hNRTN-R371	GTCTCGTCGGACGCGTAG	mNRTN-R227	CAGGGAGAAAGTTCTCGAAGC
hNTF3-F123	AGACTCGCTCAATTCCCTCA	mNTF3-F116	TGCCGGAAGACTCTCTCAAT
hNTF3-R330	TCTCTGTTGTCGCAGCAGTT	mNTF3-R311	TCTGTGTCCGTTGCAATCAT
hOSGIN1-F116	CACCCTACACGAAGCCAGAT	mOSGIN1-F1115	AGGACCACCAAGCAGTGTTC
hOSGIN1-R314	GACTTCATGTTTCCCCCAAA	mOSGIN1-R1314	AGTGCTCTCATGGGTGAAGG
hOSM-F158	GCAGACTCCTGGACCCCTAT	mOSM-F183	CCTGAACACACCTGACCTGA
hOSM-R345	CTGCTCTAAGTCGGCCAGTC	mOSM-R366	CTTTGGAAAAGCCGGAGTCT
hPDGFA-F255	GAGAAGCATCGAGGAAGCTG	mPDGFA-F102	TCGAAGTCAGATCCACAGCA
hPDGFA-R417	CTTGACACTGCTCGTGTTGC	mPDGFA-R292	TCTTGCAAACTGCAGGAATG
hPDGFC-F518	CTTCAGTGCTACCCCCTTCA	mPDGFC-F492	GCCACAAGTCACAGAAACCA
hPDGFC-R684	AACAAAAGCCTTGCCAAGAA	mPDGFC-R662	TGCCATGTTGGCTTGTAGAG
hPF4V1-F107	CTGAAGAAGATGGGGACCTG
hPF4V1-R245	CCATTCTTCAGCGTGGCTAT
hPGF-F216	GTTCAGCCCATCCTGTGTCT	mPGF-F268	TGTGTGCCGATAAAGACAGC
hPGF-R414	CTTCATCTTCTCCCGCAGAG	mPGF-R469	GGGGTTCCTCAGTCTGTGAG
hPPBP-F103	TCCTCCACCAAAGGACAAAC	mPPBP-F2	TGGGCTTCAGACTCAGACCT
hPPBP-R255	TTTCCCGATCACTTCCAAAC	mPPBP-R142	TATATGGGTCCATGCCATCA
hPSPN-F95	CCGATGGAGAGTTCTCGTCT	mPSPN-F22	ATCCTGTGTCTGCTGCTCCT
hPSPN-R279	GCAGTAGCGGAAGATGACCT	mPSPN-R219	TAGGGTCAGGCTCCACAGTC
hPTN-F85	ACTGCTGAAGCAGGGAAGAA	mPTN-F2	TGTCGTCCCAGCAATATCAG
hPTN-R249	CTGGGTCTTCATGGTTTGCT	mPTN-R164	CACACACTCCACTGCCATTC
hSLCO1A2-F1162	GCCCACATAGGATGTTGGTT	mSLCO1A2-F1722	TTTACATTGGGGAACCCTGA
hSLCO1A2-R1365	TCCACACACAGGATCCCATA	mSLCO1A2-R1919	TCCGCATGATCAGTTTTTGA
hSLIT2-F881	TCCCCACAAATCTTCCAGAG	mSLIT2-F267	CAGAATCAGCACCATCGAGA
hSLIT2-R1045	AGCGTAGTCCTTGGAAAGCA	mSLIT2-R436	CCTTCCTTGGAATTGCTTGA
hTDGF1-F236	ACAGAACCTGCTGCCTGAAT	mTDGF1-F18	CAGTGTGGTTTTGCTTGTGG
hTDGF1-R436	GAAATGCCTGAGGAAAGCAG	mTDGF1-R221	ATGCAAGTCCCTCCATTCAG
hTGFA-F215	TCTGCCATTCTGGGTACGTT	mTGFA-F219	CTCTGGGTACGTGGGTGTTC
hTGFA-R378	GACCTGGCAGCAGTGTATCA	mTGFA-R367	AGCAGTGGATCAGCACACAG
hTGFB1-F499	CACGTGGAGCTGTACCAGAA	mTGFB1-F464	TGCGCTTGCAGAGATTAAAA
hTGFB1-R698	TGCAGTGTGTTATCCCTGCT	mTGFB1-R660	GCTGAATCGAAAGCCCTGTA
hTGFB2-F1031	ATTGCTGCCTACGTCCACTT	mTGFB2-F714	CATCCCGAATAAAAGCGAAG
hTGFB2-R1182	TAAGCTCAGGACCCTGCTGT	mTGFB2-R891	GCTGGACTGTTGTGACTCCA
hTGFB3-F356	AACTGGCTGTCTGCCCTAAA	mTGFB3-F516	GATACTTCGACCGGATGAGC
hTGFB3-R507	CTCGATCCTCTGCTCATTCC	mTGFB3-R667	TTTCCAGACCCAAGTTGGAC
hTHPO-F545	TCCCCAGCAGAACCTCTCTA	mTHPO-F80	CCTGTGACCCCAGACTCCTA
hTHPO-R744	GTTCAGGTATCCGGGGATTT	mTHPO-R282	TCCCTCCAGTAGAAGGGACA
hTLR2-F65	CCTCCAATCAGGCTTCTCTG	mTLR2-F427	TCGCTTTTTCCCAATCTCAC
hTLR2-R236	TGGAGGTTCACACACCTCTG	mTLR2-R596	TCGCGGATCGACTTTAGACT
hTLR4-F2279	TGAGCAGTCGTGCTGGTATC	mTLR4-F2183	GCCGGAAGGTTATTGTGGTA
hTLR4-R2448	CAGCAGGGCTTTTCTGAGTC	mTLR4-R2355	GCGATACAATTCCACCTGCT
hTNF-F480	CGTCTCCTACCAGACCAAGG	mTNF-F31	GAACTGGCAGAAGAGGCACT
hTNF-R651	ATAGTCGGGCCGATTGATCT	mTNF-R204	GAGGCCATTTGGGAACTTCT
hTNFSF4-F311	CCCTGAAGGGCTACTTCTCC	mTNFSF4-F323	GCTCCTTTTTCCAGGAGGTC
hTNFSF4-R512	ATCAGTTCTCCGCCATTCAC	mTNFSF4-R523	CAATCAGCTCCCCATCATTT
hTNFSF8-F200	CCATTCCCAACTCACCTGAC	mTNFSF8-F347	CCAAACTGTCATGGAACGAA
hTNFSF8-R398	ATCACCAGATTCCCATCCTG	mTNFSF8-R496	GCAATGTCAGGTCCACAGAA
hTNFSF10-F64	TTCACAGTGCTCCTGCAGTC	mTNFSF10-F239	CCTGCTTGCAGGTTAAGAGG
hTNFSF10-R255	ACGGAGTTGCCACTTGACTT	mTNFSF10-R446	TTTCCATCCTTGGAGATTGG
hTNFSF12-F285	ACCTAAAGGCCGGAAAACAC	mTNFSF12-F170	AGGAGGAGCTGACAGCAGAG
hTNFSF12-R475	CAGCCCGGGTGACTATAAAC	mTNFSF12-R349	GCCGAGGATGAACCTCATAA
hTNFSF13B-F361	GGAGAAGGCAACTCCAGTCA	mTNFSF13B-F505	GACTGTCTGCAGCTGATTGC
hTNFSF13B-R537	TTCTAGGGCACTTCCCCTTT	mTNFSF13B-R691	CAAAGATGGGGTCCGTGTAT
hTNFSF13-F227	AAGGGTATCCCTGGCAGAGT	mTNFSF13-F510	TCAGGTGGTATCTCGGGAAG
hTNFSF13-R406	CCTCTGTCACATCGGAGTCA	mTNFSF13-R686	AGGCTAAGTTTTGCGTTTGC
hTNFSF14-F186	CTGGCGTCTAGGAGAGATGG	mTNFSF14-F177	GCATCAACGTCTTGGAGACA
hTNFSF14-R356	CCCAGCTGAGTCTCCCATAA	mTNFSF14-R378	ATACGTCAAGCCCCTCAAGA
hTNNT1-F404	AGGAAGAGGAAGAGGCCAAG	mTNNT1-F255	CTTTGAACAGCGGAAAAAGG
hTNNT1-R604	GTTCCTCCCCCATGTAGTCA	mTNNT1-R451	TCTTCTTGGCGTCATCCTCT
hTYMP-F458	GCACCTTGGATAAGCTGGAG	mTYMP-F136	GCGGTGATAGATGGAAGAGC
hTYMP-R658	TGAGAATGGAGGCTGTGATG	mTYMP-R333	AACCTTGTCACCCACACCTC
hVEGFA-F640	GGGCAGAATCATCACGAAGT	mVEGFA-F782	CAGGCTGCTGTAACGATGAA
hVEGFA-R850	TGGTGATGTTGGACTCCTCA	mVEGFA-R985	TTTGACCCTTTCCCTTTCCT
hVEGFC-F289	GCCAACCTCAACTCAAGGAC	mVEGFC-F1044	CCTGAATCCTGGGAAATGTG
hVEGFC-R489	CCCACATCTGTAGACGGACA	mVEGFC-R1242	CAGATGTGGCCTTTTCCAAT
hXCL1-F116	GACTGCCGGTTAGCAGAATC	mXCL1-F176	TTTTTGTCACCAAACGAGGA
hXCL1-R262	ATTTCCTGTCCATGCTCCTG	mXCL1-R338	GTCAGGGTTATCGCTGTGCT
hXCL2-F22	CTCCTTGGCATCTGCTCTCT
hXCL2-R160	AGCCTTCCGTGATGGTGTAG
hXCR1-F494	CCATCTTCCACAAGGTGCTT	mXCR1-F513	CTCCATCCCTGATGCTGTCT
hXCR1-R689	ATGGCGAAGATGAGCTTGAC	mXCR1-R710	AGCCTGACTGTTCGGTGTCT
		mCOL1A1-3894F	GAAGAACTGGTACATCAGCCC
		mCOL1A1-4196R	TCGTGCAGCCGTCCACAAGGG
		mON-539F	GAGATGAGGGCAACAACCTC
		mON-743R	TGGGACAGGTACCCATCAAT
		mALPL-791F	AGCATTCCCACTATGTCTGGA
		mALPL-962R	AGAAGCCTTTGAGGTTTTTGG
		mOSX-126F	AGGCACAAAGAAGCCATACG
		mOSX-323R	AGGAGCCCAGGGTCTTGGGCA
		mDMP1-F48	TCTCCCAGTTGCCAGATACC
		mDMP1-R245	TACTGGCCTCTGTCGTAGCC
		mRUNX2-F500	ATGATGAGAACTACTCCGCCG
		mRUNX2-R697	CCCGGGGACCGTCCACTGTCA
		hIBSP-358F	CCTGGCACAGGGTATACAGG
		hIBSP-559R	CTGCCTCTGTGCTGTTGGTA
		mOPN-316F	GACGATGATGATGACGATGG
		mOPN-510R	CCTCAGTCCATAAGCCAAGC
		mOCN-90F	TGACAAAGCCTTCATGTCCA
		mOCN-275R	CCGTAGATGCGTTTGTAGGC
hGAPDH-113F	GAGATCCCTCCAAAATCAAG	mGAPDH-311F	GAGACCCCACTAACATCAAA
hGAPDH-285R	ATGGTTCACACCCATGACG	mGAPDH-483R	GTGGTTCACACCCATCACAA
